# Supplementary material for: HIF1A-repressed PUS10 regulates NUDC/Cofilin1 dependent renal cell carcinoma migration by promoting the maturation of miR-194-5p
Source: Cell Biosci. 2023 Aug 18;13:153. doi: 10.1186/s13578-023-01094-4 (PMC10439626; doi:10.1186/s13578-023-01094-4)
Supplement: Supplementary file 1 — Additional file 1: Table S1. Patients clinical informations. [file 13578_2023_1094_MOESM1_ESM.xlsx]

## Sheet: Sheet1
Patients clinical informations
Number	Gender	age	pathological type	tumor size(cm)	site
RCC-1	women	52	ccRCC	6.5×6×5	right kidney
RCC-2	men	56	ccRCC	3.5×3×3	left kidney
RCC-3	women	73	ccRCC	5×5×4	left kidney
RCC-4	men	55	ccRCC	5×4×4	left kidney
RCC-5	men	59	ccRCC	5.5×5×5	left kidney
RCC-6	men	69	ccRCC	4.5×4×4	right kidney
RCC-7	men	72	ccRCC	10×6×5	left kidney
RCC-8	men	59	ccRCC	15×9×6.5	left kidney
RCC-9	men	63	ccRCC	7×5×3.5	left kidney
RCC-10	women	52	ccRCC	7×7×6	left kidney
RCC-11	men	67	ccRCC	2.8×2.5×2.5	right kidney
RCC-12	men	66	ccRCC	8×8×7	right kidney
RCC-13	women	57	ccRCC	8×7×5.5	left kidney
RCC-14	men	57	ccRCC	12×8.5×7	right kidney
RCC-15	men	61	ccRCC	7×5×5	right kidney
RCC-16	women	79	ccRCC	3×3×2.5	left kidney
RCC-17	women	49	ccRCC	1.2×1×0.8	left kidney
RCC-18	women	72	ccRCC	6×5.5×5	left kidney
RCC-19	women	64	ccRCC	3×3×3	left kidney
RCC-20	men	38	ccRCC	2.5×2×2	left kidney
RCC-21	men	58	ccRCC	4.5×4×3	left kidney
RCC-22	women	61	ccRCC	5×4.5×4	right kidney
RCC-23	men	60	ccRCC	9×8×6	right kidney
RCC-24	men	55	ccRCC	4×3.5×3.5	right kidney
RCC-25	men	75	ccRCC	4×3.5×3	left kidney
RCC-26	women	63	ccRCC	3.5×2.5×2	left kidney
RCC-27	women	45	ccRCC	8×7×6	right kidney
RCC-28	men	51	ccRCC	2×2×1.5	right kidney
RCC-29	men	40	ccRCC	6×3.5×3.5	left kidney
RCC-30	men	78	ccRCC	5×5×4.5	right kidney
RCC-31	men	53	ccRCC	7×6×5	right kidney
RCC-32	women	61	ccRCC	5×4×4	right kidney
RCC-33	men	42	ccRCC	4.5×3×3	right kidney
RCC-34	men	52	ccRCC	4.1×2.6×2.4	right kidney
RCC-35	men	65	ccRCC	2.8×2×1.5	left kidney
RCC-36	men	48	ccRCC	6×5×5	right kidney
RCC-37	men	34	ccRCC	4.5×4.2×2	left kidney
RCC-38	men	62	ccRCC	3.5×2.5×2	right kidney
RCC-39	men	65	ccRCC	4.2×4×2.4	right kidney
RCC-40	women	54	ccRCC	3.5×3×2	left kidney
RCC-41	women	72	ccRCC	3.2×3×2	right kidney
RCC-42	men	70	ccRCC	7.6×7×4.5	right kidney
RCC-43	men	57	ccRCC	5×4×3.5	left kidney
RCC-44	men	83	ccRCC	5×3.5×2.5	left kidney
RCC-45	men	56	ccRCC	10×8×4.5	left kidney
RCC-46	men	78	ccRCC	3.8×3.2×2.2	right kidney
RCC-47	men	71	ccRCC	5.3×4×4	right kidney
RCC-48	men	65	ccRCC	7×6×4	right kidney
RCC-49	women	67	ccRCC	5×4.5×3	right kidney
RCC-50	men	48	ccRCC	4×4×3.5	left kidney
RCC-51	men	64	ccRCC	4×2.8×2	right kidney
RCC-52	men	57	ccRCC	2×2×1	right kidney
RCC-53	men	51	ccRCC	10×8×5	left kidney
RCC-54	men	54	ccRCC	2.5×2.2×1.5	right kidney
RCC-55	men	53	ccRCC	9.5×9×7	left kidney
RCC-56	men	54	ccRCC	2.5×2.5×2	right kidney
RCC-57	women	64	ccRCC	6×5×3.5	left kidney
RCC-58	women	40	ccRCC	6.5×5.5×3	right kidney
RCC-59	women	49	ccRCC	2×2×1	right kidney
RCC-60	men	71	ccRCC	5×3×2	left kidney
RCC-61	men	53	ccRCC	4×3.5×2	left kidney
RCC-62	men	65	ccRCC	4.5×3.5×3	left kidney
RCC-63	women	64	ccRCC	1.8×1.6×1.2	right kidney
RCC-64	women	52	ccRCC	2.5×2.3×1.8	right kidney
RCC-65	women	55	ccRCC	1.9×1.5×1.1	left kidney
RCC-66	men	52	ccRCC	5.5×4×3	left kidney
RCC-67	men	65	ccRCC	3.5×3×2	right kidney
RCC-68	men	75	ccRCC	3.8×3.5×2.7	right kidney
RCC-69	men	42	ccRCC	3.8×3×2.2	right kidney
RCC-70	women	57	ccRCC	2.5×2×1.6	right kidney
RCC-71	men	45	ccRCC	4×3.7×3.2	left kidney
RCC-72	men	71	ccRCC	6×5.5×4	left kidney
