# Supplementary material for: HIF1A-repressed PUS10 regulates NUDC/Cofilin1 dependent renal cell carcinoma migration by promoting the maturation of miR-194-5p
Source: Cell Biosci. 2023 Aug 18;13:153. doi: 10.1186/s13578-023-01094-4 (PMC10439626; doi:10.1186/s13578-023-01094-4)
Supplement: Supplementary file 2 — Additional file 2: Table S2. Sequences of small interfering RNA used in this study. [file 13578_2023_1094_MOESM2_ESM.xlsx]

## Sheet: Sheet1
siRNAs	sense（5'-3'）
si-PUS10-1	GCUUCCAAGAACUCAAAUUTT
si-PUS10-2	GGGAAGAGAUGAUAUAGUUTT
miR-194-5p mimics	UGUAACAGCAACUCCAUGUGGA
miR-194-5p inhibitor	UCCACAUGGAGUUGCUGUUACA
si-NudC-1	GCAGGAUACUGAGGAAGAUTT
si-NudC-2	GUCCCUUUCUGUGUGAACUTT
si-HIF1A	GGGAUUAACUCAGUUUGAATT
si-HIF2A	GGAGCUAACAGGACAUAGUTT
